# Supplementary material for: Independent Membrane Binding Properties of the Caspase Generated Fragments of the Beaded Filament Structural Protein 1 (BFSP1) Involves an Amphipathic Helix
Source: Cells. 2023 Jun 7;12(12):1580. doi: 10.3390/cells12121580 (PMC10297038; doi:10.3390/cells12121580)
Supplement: Supplementary file 1 [file cells-12-01580-s001.zip]

Archive with 1 entries (1 files):
- cells-2421451-supplementary.pdf
